# Supplementary material for: Neural Networks Modeling for Prediction of Required Resources for Personalized Endourologic Treatment of Urolithiasis
Source: J Pers Med. 2022 May 12;12(5):784. doi: 10.3390/jpm12050784 (PMC9143218; doi:10.3390/jpm12050784)
Supplement: Supplementary file 1 [file jpm-12-00784-s001.zip]

Archive with 1 entries (1 files):
- jpm-1664710-supplementary.pdf
